# Supplementary material for: Clinical Significance of Peritumoral Adipose Tissue PET/CT Imaging Features for Predicting Axillary Lymph Node Metastasis in Patients with Breast Cancer
Source: J Pers Med. 2021 Oct 15;11(10):1029. doi: 10.3390/jpm11101029 (PMC8540268; doi:10.3390/jpm11101029)
Supplement: Supplementary file 1 [file jpm-11-01029-s001.zip]

Archive with 1 entries (1 files):
- jpm-1368084-supplementary.pdf
